# Supplementary material for: Built environment microbiomes transition from outdoor to human-associated communities after construction and commissioning
Source: Sci Rep. 2023 Sep 22;13:15854. doi: 10.1038/s41598-023-42427-0 (PMC10516947; doi:10.1038/s41598-023-42427-0)
Supplement: Supplementary file 2 — Supplementary Table 1. [file 41598_2023_42427_MOESM2_ESM.xlsx]

## Sheet: Sheet1
Supplementary table 1
Sample metadata for each sample included in Acquisition of built environment microbiomes: Temporal transition from outdoor-like, to human- associated communities
sample_no	DNA concentration (ng/uL)	location	time	Timepoint	Date	surface_material	Shannon_diversity	Bacterial_richness	Season	Humidity	Temperature(celsius)	CO2(ppm)	Object	Location	Occupancy	Commissioning
1	63.7352	OME_site_ground1	11:00:00	pre-build	2019-12-16	tarmac	4.65291	320.027	winter	72	5.2	477.28	floor	car_park	0	pre
2	58.7218	OME_site_ground2	11:00:00	pre-build	2019-12-16	tarmac	4.75555	321.388	winter	72	5.2	477.28	floor	car_park	0	pre
3	66.1899	OME_site_ground3	11:00:00	pre-build	2019-12-16	tarmac	4.02521	274.368	winter	72	5.2	477.28	floor	car_park	0	pre
4	68.7721	OME_site_ground4	11:00:00	pre-build	2019-12-16	tarmac	3.82587	220.034	winter	72	5.2	477.28	floor	car_park	0	pre
5	50.0235	OME_site_garden1	11:00:00	pre-build	2019-12-16	soil	4.8499	369.998	winter	72	5.2	477.28	soil	shrub	0	pre
6	64.9517	OME_site_garden2	11:00:00	pre-build	2019-12-16	soil	4.92824	404.614	winter	72	5.2	477.28	soil	shrub	0	pre
7	72.5846	OME_site_garden3	11:00:00	pre-build	2019-12-16	soil	4.89827	393.13	winter	72	5.2	477.28	soil	shrub	0	pre
8	48.5637	OME_site_ground5	09:30:00	pre-build	2020-01-06	tarmac	4.67561	309.383	winter	72.9	8.7	423.16	floor	car_park	0	pre
9	63.7705	OME_site_ground6	09:30:00	pre-build	2020-01-06	tarmac	4.67145	306.99	winter	72.9	8.7	423.16	floor	car_park	0	pre
10	55.9925	OME_site_ground7	09:30:00	pre-build	2020-01-06	tarmac	4.76393	331.888	winter	72.9	8.7	423.16	floor	car_park	0	pre
11	68.4895	OME_site_ground8	09:30:00	pre-build	2020-01-06	tarmac	4.27602	230.481	winter	72.9	8.7	423.16	floor	car_park	0	pre
12	56.844	OME_site_garden4	09:30:00	pre-build	2020-01-06	soil	4.84533	366.654	winter	72.9	8.7	423.16	soil	shrub	0	pre
13	51.9013	OME_site_garden5	09:30:00	pre-build	2020-01-06	soil	4.78768	380.388	winter	72.9	8.7	423.16	soil	shrub	0	pre
14	61.5376	OME_site_garden6	09:30:00	pre-build	2020-01-06	soil	4.82611	382.861	winter	72.9	8.7	423.16	soil	shrub	0	pre
15	63.4487	OME_site_ground9	10:45:00	pre-build	2020-01-13	tarmac	3.70324	242.568	winter	90.2	4.7	488.03	floor	car_park	0	pre
16	65.0675	OME_site_ground10	10:45:00	pre-build	2020-01-13	tarmac	4.05985	279.695	winter	90.2	4.7	488.03	floor	car_park	0	pre
17	63.3486	OME_site_ground11	10:45:00	pre-build	2020-01-13	tarmac	4.73786	323.162	winter	90.2	4.7	488.03	floor	car_park	0	pre
18	61.3099	OME_site_ground12	10:45:00	pre-build	2020-01-13	tarmac	4.73066	329.008	winter	90.2	4.7	488.03	floor	car_park	0	pre
19	53.8635	OME_site_garden7	10:45:00	pre-build	2020-01-13	soil	4.82238	369.436	winter	90.2	4.7	488.03	soil	shrub	0	pre
20	61.3982	OME_site_garden8	10:45:00	pre-build	2020-01-13	soil	4.71411	349.882	winter	90.2	4.7	488.03	soil	shrub	0	pre
21	62.4441	OME_site_garden9	10:45:00	pre-build	2020-01-13	soil	4.63047	335.774	winter	90.2	4.7	488.03	soil	shrub	0	pre
22	54.1186	OME_site_ground13	08:30:00	pre-build	2020-01-21	tarmac	3.69086	231.684	winter	92.9	6.8	522.66	floor	car_park	0	pre
23	60.3151	OME_site_ground14	08:30:00	pre-build	2020-01-21	tarmac	3.6706	239.915	winter	92.9	6.8	522.66	floor	car_park	0	pre
24	66.649	OME_site_ground15	08:30:00	pre-build	2020-01-21	tarmac	4.19746	279.84	winter	92.9	6.8	522.66	floor	car_park	0	pre
25	59.1339	OME_site_ground16	08:30:00	pre-build	2020-01-21	tarmac	4.65383	315.244	winter	92.9	6.8	522.66	floor	car_park	0	pre
26	60.6742	OME_site_garden10	08:30:00	pre-build	2020-01-21	soil	4.86696	364.271	winter	92.9	6.8	522.66	soil	shrub	0	pre
27	52.6999	OME_site_garden11	08:30:00	pre-build	2020-01-21	soil	4.76692	351.213	winter	92.9	6.8	522.66	soil	shrub	0	pre
28	67.4692	OME_site_garden12	08:30:00	pre-build	2020-01-21	soil	4.91541	395.446	winter	92.9	6.8	522.66	soil	shrub	0	pre
29	52.5018	OME_site_ground17	09:10:00	pre-build	2020-01-27	tarmac	3.30874	187.869	winter	77.1	4.8	478.92	floor	car_park	0	pre
30	66.078	OME_site_ground18	09:10:00	pre-build	2020-01-27	tarmac	3.47346	205.616	winter	77.1	4.8	478.92	floor	car_park	0	pre
31	62.9366	OME_site_ground19	09:10:00	pre-build	2020-01-27	tarmac	4.70301	327.357	winter	77.1	4.8	478.92	floor	car_park	0	pre
32	58.7964	OME_site_ground20	09:10:00	pre-build	2020-01-27	tarmac	4.72863	318.302	winter	77.1	4.8	478.92	floor	car_park	0	pre
33	57.9762	OME_site_garden13	09:10:00	pre-build	2020-01-27	soil	4.89057	378.338	winter	77.1	4.8	478.92	soil	shrub	0	pre
34	57.6309	OME_site_garden14	09:10:00	pre-build	2020-01-27	soil	4.97056	382.604	winter	77.1	4.8	478.92	soil	shrub	0	pre
35	65.2618	OME_site_garden15	09:10:00	pre-build	2020-01-27	soil	4.87027	375.107	winter	77.1	4.8	478.92	soil	shrub	0	pre
36	40.4521	OME_site_ground21	13:35:00	pre-build	2020-02-17	tarmac	4.69764	320.348	winter	59.8	9.3	470.384	floor	car_park	0	pre
37	57.7839	OME_site_ground22	13:35:00	pre-build	2020-02-17	tarmac	4.71462	320.504	winter	59.8	9.3	470.384	floor	car_park	0	pre
38	64.7065	OME_site_ground23	13:35:00	pre-build	2020-02-17	tarmac	4.17684	260.976	winter	59.8	9.3	470.384	floor	car_park	0	pre
39	59.2595	OME_site_ground24	13:35:00	pre-build	2020-02-17	tarmac	4.73709	321.492	winter	59.8	9.3	470.384	floor	car_park	0	pre
40	55.7354	OME_site_garden16	13:35:00	pre-build	2020-02-17	soil	4.88664	384.391	winter	59.8	9.3	470.384	soil	shrub	0	pre
41	53.3808	OME_site_garden17	13:35:00	pre-build	2020-02-17	soil	4.80193	378.562	winter	59.8	9.3	470.384	soil	shrub	0	pre
42	42.2004	OME_site_garden18	13:35:00	pre-build	2020-02-17	soil	4.80515	326.009	winter	59.8	9.3	470.384	soil	shrub	0	pre
43	54.1107	OME_site_ground25	09:15:00	pre-build	2020-02-24	tarmac	3.24453	207.751	winter	100	0.7	500.74	floor	car_park	0	pre
44	64.2061	OME_site_ground26	09:15:00	pre-build	2020-02-24	tarmac	3.31124	182.569	winter	100	0.7	500.74	floor	car_park	0	pre
45	59.801	OME_site_ground27	09:15:00	pre-build	2020-02-24	tarmac	4.78634	326.678	winter	100	0.7	500.74	floor	car_park	0	pre
46	59.5734	OME_site_ground28	09:15:00	pre-build	2020-02-24	tarmac	4.7941	337.659	winter	100	0.7	500.74	floor	car_park	0	pre
47	50.5474	OME_site_garden19	09:15:00	pre-build	2020-02-24	soil	4.90099	375.966	winter	100	0.7	500.74	soil	shrub	0	pre
48	52.1682	OME_site_garden20	09:15:00	pre-build	2020-02-24	soil	4.96007	393.136	winter	100	0.7	500.74	soil	shrub	0	pre
49	66.2213	OME_site_garden21	09:15:00	pre-build	2020-02-24	soil	5.11184	427.977	winter	100	0.7	500.74	soil	shrub	0	pre
50	8.12534	OME_site_ground29	13:30:00	mid-build	2020-07-20	tarmac	4.28338	143.954	summer	51.5	16.2	464.57	floor	car_park	0	pre
51	33.6434	OME_site_ground30	13:30:00	mid-build	2020-07-20	tarmac	4.57556	221.991	summer	51.5	16.2	464.57	floor	car_park	0	pre
52	59.8246	OME_site_ground31	13:30:00	mid-build	2020-07-20	tarmac	4.42214	271.201	summer	51.5	16.2	464.57	floor	car_park	0	pre
53	61.5297	OME_site_ground32	13:30:00	mid-build	2020-07-20	tarmac	4.89907	366.25	summer	51.5	16.2	464.57	floor	car_park	0	pre
54	60.1425	OME_site_garden22	13:30:00	mid-build	2020-07-20	soil	4.94899	386.068	summer	51.5	16.2	464.57	soil	shrub	0	pre
55	52.9805	OME_site_garden23	13:30:00	mid-build	2020-07-20	soil	4.82801	373	summer	51.5	16.2	464.57	soil	shrub	0	pre
64	62.9366	OME_site_garden28	12:40:29	pre-launch	2021-06-22	soil	4.70405	344.883	summer	NA	NA	NA	soil	borders	0	pre
65	20.4772	OME_site_garden29	12:40:29	pre-launch	2021-06-22	soil	4.77754	384.423	summer	NA	NA	NA	soil	borders	0	pre
66	54.5051	OME_site_garden30	12:40:29	pre-launch	2021-06-22	soil	4.47583	304.132	summer	NA	NA	NA	soil	borders	0	pre
67	63.8392	OME_dust1	10:15:31	pre-launch	2021-06-22	soil	3.29768	237.176	summer	51.6379	19.9786	561.429	soil	borders	3	pre
68	74.8803	OME_dust2	10:15:31	pre-launch	2021-06-22	soil	2.32617	218.582	summer	51.6379	19.9786	561.429	soil	borders	3	pre
69	69.9827	OME_dust3	10:15:31	pre-launch	2021-06-22	soil	2.53802	215.447	summer	51.6379	19.9786	561.429	soil	borders	3	pre
70	88.7136	OME_exhibition_indoor.floor1	10:15:31	pre-launch	2021-06-22	concrete	0.806535	34.4188	summer	51.6379	19.9786	561.429	floor	foyer	3	pre
71	101.799	OME_exhibition_indoor.floor2	10:15:31	pre-launch	2021-06-22	concrete	0.927673	53.2585	summer	51.6379	19.9786	561.429	floor	foyer	3	pre
72	83.7552	OME_exhibition_indoor.floor3	10:15:31	pre-launch	2021-06-22	concrete	0.86242	60.8765	summer	51.6379	19.9786	561.429	floor	foyer	3	pre
73	42.0748	OME_exhibition_girder.high1	10:15:31	pre-launch	2021-06-22	steel	0.645414	19.3157	summer	51.6379	19.9786	561.429	shelving	foyer	3	pre
74	90.0655	OME_exhibition_girder.high2	10:15:31	pre-launch	2021-06-22	steel	0.791741	20.0142	summer	51.6379	19.9786	561.429	shelving	foyer	3	pre
75	89.624	OME_exhibition_girder.high3	10:15:31	pre-launch	2021-06-22	steel	0.802401	23.5974	summer	51.6379	19.9786	561.429	shelving	foyer	3	pre
76	85.3622	OME_labdoor_extpush1	10:15:31	pre-launch	2021-06-22	stainless_steel	1.02985	49.5736	summer	51.6379	19.9786	561.429	doorpush	hallway	3	pre
77	86.4983	OME_labdoor_extpush2	10:15:31	pre-launch	2021-06-22	stainless_steel	0.9265	14.7664	summer	51.6379	19.9786	561.429	doorpush	hallway	3	pre
78	87.085	OME_labdoor_extpush3	10:15:31	pre-launch	2021-06-22	stainless_steel	0.823431	23.8745	summer	51.6379	19.9786	561.429	doorpush	hallway	3	pre
79	96.2267	OME_apt_north.wsill1	10:45:31	pre-launch	2021-06-22	wood	1.13267	71.8686	summer	49.7843	19.6507	506	window	kitchen	2	pre
80	68.7505	OME_apt_north.wsill2	10:45:31	pre-launch	2021-06-22	wood	1.18436	36	summer	49.7843	19.6507	506	window	kitchen	2	pre
81	62.9111	OME_apt_north.wsill3	10:45:31	pre-launch	2021-06-22	wood	0.99271	54.492	summer	49.7843	19.6507	506	window	kitchen	2	pre
82	89.6653	OME_apt_doorframe.high1	10:45:31	pre-launch	2021-06-22	painted_wood	0.994161	28.4203	summer	49.7843	19.6507	506	doorframe	kitchen	2	pre
83	93.3639	OME_apt_doorframe.high2	10:45:31	pre-launch	2021-06-22	painted_wood	1.10409	68.0563	summer	49.7843	19.6507	506	doorframe	kitchen	2	pre
84	90.9838	OME_apt_doorframe.high3	10:45:31	pre-launch	2021-06-22	painted_wood	0.894082	38.0729	summer	49.7843	19.6507	506	doorframe	kitchen	2	pre
85	98.0967	OME_apt_kitchen.sink1	10:45:31	pre-launch	2021-06-22	stainless_steel	0.893691	48.2926	summer	49.7843	19.6507	506	doorpush	hallway	2	pre
86	94.4294	OME_apt_kitchen.sink2	10:45:31	pre-launch	2021-06-22	stainless_steel	0.938422	41.2826	summer	49.7843	19.6507	506	doorpush	hallway	2	pre
87	96.6643	OME_apt_kitchen.sink3	10:45:31	pre-launch	2021-06-22	stainless_steel	1.04939	51.7742	summer	49.7843	19.6507	506	doorpush	hallway	2	pre
88	90.2853	OME_apt_bathroom.sink.h1	12:15:29	pre-launch	2021-06-22	porcelain	0.874073	20.1317	summer	52.2121	20.4586	650.429	sink	bathroom	1	pre
89	42.8459	OME_apt_bathroom.sink.h2	12:15:29	pre-launch	2021-06-22	porcelain	0.638291	12.4662	summer	52.2121	20.4586	650.429	sink	bathroom	1	pre
90	94.1881	OME_apt_bathroom.sink.h3	12:15:29	pre-launch	2021-06-22	porcelain	0.732263	16.2634	summer	52.2121	20.4586	650.429	sink	bathroom	1	pre
91	100.469	OME_apt_bathroom.sink.v1	12:15:29	pre-launch	2021-06-22	plastic	0.929409	24.4826	summer	52.2121	20.4586	650.429	splashback	bathroom	1	pre
92	80.6707	OME_apt_bathroom.sink.v2	12:15:29	pre-launch	2021-06-22	plastic	0.847866	21.4248	summer	52.2121	20.4586	650.429	splashback	bathroom	1	pre
93	58.6394	OME_apt_bathroom.sink.v3	12:15:29	pre-launch	2021-06-22	plastic	0.73053	11.8215	summer	52.2121	20.4586	650.429	splashback	bathroom	1	pre
94	61.6985	OME_site_garden31	12:00:42	pre-launch	2021-07-14	soil	3.43495	266.543	summer	52.1583	26.9867	414.333	soil	borders	0	pre
95	69.9062	OME_site_garden32	12:00:42	pre-launch	2021-07-14	soil	5.14051	439.253	summer	52.1583	26.9867	414.333	soil	borders	0	pre
96	70.0691	OME_site_garden33	12:00:42	pre-launch	2021-07-14	soil	4.92352	387.097	summer	52.1583	26.9867	414.333	soil	borders	0	pre
97	66.9747	OME_site_garden34	12:00:42	pre-launch	2021-07-14	soil	5.03037	437.986	summer	52.1583	26.9867	414.333	soil	borders	0	pre
98	69.5079	OME_site_garden35	12:00:42	pre-launch	2021-07-14	soil	4.87502	419.555	summer	52.1583	26.9867	414.333	soil	borders	0	pre
99	68.4581	OME_site_garden36	12:00:42	pre-launch	2021-07-14	soil	5.05907	433.125	summer	52.1583	26.9867	414.333	soil	borders	0	pre
100	43.3895	OME_exhibition_indoor.floor4	11:20:42	pre-launch	2021-07-14	concrete	5.07802	283.497	summer	59.7811	23.4478	379.556	floor	foyer	1	pre
101	46.7134	OME_exhibition_indoor.floor5	11:20:42	pre-launch	2021-07-14	concrete	4.75291	176	summer	59.7811	23.4478	379.556	floor	foyer	1	pre
102	23.6108	OME_exhibition_indoor.floor6	11:20:42	pre-launch	2021-07-14	concrete	4.78734	215	summer	59.7811	23.4478	379.556	floor	foyer	1	pre
103	19.8415	OME_exhibition_girder.high4	11:20:42	pre-launch	2021-07-14	steel	4.49125	167.883	summer	59.7811	23.4478	379.556	shelving	foyer	1	pre
104	63.4389	OME_exhibition_girder.high5	11:20:42	pre-launch	2021-07-14	steel	4.95806	267.283	summer	59.7811	23.4478	379.556	shelving	foyer	1	pre
105	40.5777	OME_exhibition_girder.high6	11:20:42	pre-launch	2021-07-14	steel	4.78414	235.831	summer	59.7811	23.4478	379.556	shelving	foyer	1	pre
106	23.1791	OME_labdoor_extpush4	11:20:42	pre-launch	2021-07-14	stainless_steel	4.13337	82	summer	59.7811	23.4478	379.556	doorpush	hallway	1	pre
107	12.3244	OME_labdoor_extpush5	11:20:42	pre-launch	2021-07-14	stainless_steel	3.78993	99	summer	59.7811	23.4478	379.556	doorpush	hallway	1	pre
108	25.4748	OME_labdoor_extpush6	11:20:42	pre-launch	2021-07-14	stainless_steel	4.7141	222.865	summer	59.7811	23.4478	379.556	doorpush	hallway	1	pre
109	49.015	OME_apt_north.wsill4	11:30:42	pre-launch	2021-07-14	wood	4.27382	176	summer	58.295	23.5317	425	window	kitchen	1	pre
110	24.3721	OME_apt_north.wsill5	11:30:42	pre-launch	2021-07-14	wood	4.62739	245.4	summer	58.295	23.5317	425	window	kitchen	1	pre
111	49.378	OME_apt_north.wsill6	11:30:42	pre-launch	2021-07-14	wood	3.43733	46	summer	58.295	23.5317	425	window	kitchen	1	pre
112	18.3777	OME_apt_doorframe.high4	11:30:42	pre-launch	2021-07-14	painted_wood	4.13153	112	summer	58.295	23.5317	425	doorframe	kitchen	1	pre
113	24.4212	OME_apt_doorframe.high5	11:30:42	pre-launch	2021-07-14	painted_wood	4.05104	97	summer	58.295	23.5317	425	doorframe	kitchen	1	pre
114	13.1505	OME_apt_doorframe.high6	11:30:42	pre-launch	2021-07-14	painted_wood	3.98333	98	summer	58.295	23.5317	425	doorframe	kitchen	1	pre
115	58.3412	OME_apt_kitchen.sink4	11:30:42	pre-launch	2021-07-14	stainless_steel	4.36085	272.057	summer	58.295	23.5317	425	doorpush	hallway	1	pre
116	49.3701	OME_apt_kitchen.sink5	11:30:42	pre-launch	2021-07-14	stainless_steel	4.38749	205	summer	58.295	23.5317	425	doorpush	hallway	1	pre
117	43.2874	OME_apt_kitchen.sink6	11:30:42	pre-launch	2021-07-14	stainless_steel	4.22542	220.486	summer	58.295	23.5317	425	doorpush	hallway	1	pre
118	42.6065	OME_apt_bathroom.sink.h4	11:50:42	pre-launch	2021-07-14	porcelain	3.59913	110	summer	59.366	23.096	516.4	sink	bathroom	1	pre
119	18.7407	OME_apt_bathroom.sink.h5	11:50:42	pre-launch	2021-07-14	porcelain	3.44305	109.728	summer	59.366	23.096	516.4	sink	bathroom	1	pre
120	29.925	OME_apt_bathroom.sink.h6	11:50:42	pre-launch	2021-07-14	porcelain	4.66904	207.01	summer	59.366	23.096	516.4	sink	bathroom	1	pre
121	62.6619	OME_apt_bathroom.sink.v4	11:50:42	pre-launch	2021-07-14	plastic	1.82622	118.067	summer	59.366	23.096	516.4	splashback	bathroom	1	pre
122	16.2997	OME_apt_bathroom.sink.v5	11:50:42	pre-launch	2021-07-14	plastic	2.80877	91.5323	summer	59.366	23.096	516.4	splashback	bathroom	1	pre
123	69.4235	OME_apt_bathroom.sink.v6	11:50:42	pre-launch	2021-07-14	plastic	1.91034	88.8745	summer	59.366	23.096	516.4	splashback	bathroom	1	pre
184	81.3515	OME_site_garden49	10:40:13	pre-launch	2021-08-11	soil	4.93322	398.454	summer	50.72	23.76	416.417	soil	borders	0	pre
185	51.5011	OME_site_garden50	10:40:13	pre-launch	2021-08-11	soil	5.12571	440.007	summer	50.72	23.76	416.417	soil	borders	0	pre
186	73.2968	OME_site_garden51	10:40:13	pre-launch	2021-08-11	soil	4.87914	383.704	summer	50.72	23.76	416.417	soil	borders	0	pre
187	71.6996	OME_site_garden52	10:40:13	pre-launch	2021-08-11	soil	4.9942	392.134	summer	50.72	23.76	416.417	soil	borders	0	pre
188	76.554	OME_site_garden53	10:40:13	pre-launch	2021-08-11	soil	4.66841	372.408	summer	50.72	23.76	416.417	soil	borders	0	pre
189	66.9963	OME_site_garden54	10:40:13	pre-launch	2021-08-11	soil	4.77221	374.018	summer	50.72	23.76	416.417	soil	borders	0	pre
190	81.1063	OME_exhibition_indoor.floor13	09:45:13	pre-launch	2021-08-11	concrete	1.88956	95.5575	summer	52.1922	23.7333	394.889	floor	foyer	2	pre
191	77.7529	OME_exhibition_indoor.floor14	09:45:13	pre-launch	2021-08-11	concrete	2.4533	177.098	summer	52.1922	23.7333	394.889	floor	foyer	2	pre
192	62.9484	OME_exhibition_indoor.floor15	09:45:13	pre-launch	2021-08-11	concrete	2.98758	171.516	summer	52.1922	23.7333	394.889	floor	foyer	2	pre
193	37.344	OME_exhibition_girder.high13	09:45:13	pre-launch	2021-08-11	steel	1.84412	89.2581	summer	52.1922	23.7333	394.889	shelving	foyer	2	pre
194	82.0049	OME_exhibition_girder.high14	09:45:13	pre-launch	2021-08-11	steel	2.78432	144.18	summer	52.1922	23.7333	394.889	shelving	foyer	2	pre
195	55.5117	OME_exhibition_girder.high15	09:45:13	pre-launch	2021-08-11	steel	2.19647	120.922	summer	52.1922	23.7333	394.889	shelving	foyer	2	pre
196	63.2015	OME_labdoor_extpush13	09:45:13	pre-launch	2021-08-11	stainless_steel	1.52759	33.607	summer	52.1922	23.7333	394.889	doorpush	hallway	2	pre
197	21.7193	OME_labdoor_extpush14	09:45:13	pre-launch	2021-08-11	stainless_steel	1.59322	26.9836	summer	52.1922	23.7333	394.889	doorpush	hallway	2	pre
198	42.22	OME_labdoor_extpush15	09:45:13	pre-launch	2021-08-11	stainless_steel	1.61504	25.9499	summer	52.1922	23.7333	394.889	doorpush	hallway	2	pre
199	67.9951	OME_apt_north.wsill13	09:45:13	pre-launch	2021-08-11	wood	3.23134	200.123	summer	52.3156	24.3322	463.667	window	kitchen	2	pre
200	60.1876	OME_apt_north.wsill14	09:45:13	pre-launch	2021-08-11	wood	3.29297	180.064	summer	52.3156	24.3322	463.667	window	kitchen	2	pre
201	67.3103	OME_apt_north.wsill15	09:45:13	pre-launch	2021-08-11	wood	3.33826	207.4	summer	52.3156	24.3322	463.667	window	kitchen	2	pre
202	57.7192	OME_apt_doorframe.high13	10:00:13	pre-launch	2021-08-11	painted_wood	1.96477	85.3734	summer	52.3156	24.3322	463.667	doorframe	kitchen	2	pre
203	57.2836	OME_apt_doorframe.high14	10:00:13	pre-launch	2021-08-11	painted_wood	1.78893	58.9151	summer	52.3156	24.3322	463.667	doorframe	kitchen	2	pre
204	47.508	OME_apt_doorframe.high15	10:00:13	pre-launch	2021-08-11	painted_wood	1.62286	38.8657	summer	52.3156	24.3322	463.667	doorframe	kitchen	2	pre
205	55.033	OME_apt_kitchen.sink13	10:00:13	pre-launch	2021-08-11	stainless_steel	1.99111	83	summer	52.3156	24.3322	463.667	doorpush	hallway	2	pre
206	65.8347	OME_apt_kitchen.sink14	10:00:13	pre-launch	2021-08-11	stainless_steel	2.49123	144.059	summer	52.3156	24.3322	463.667	doorpush	hallway	2	pre
207	89.6496	OME_apt_kitchen.sink15	10:00:13	pre-launch	2021-08-11	stainless_steel	2.22385	145.396	summer	52.3156	24.3322	463.667	doorpush	hallway	2	pre
208	40.0793	OME_apt_bathroom.sink.h13	10:20:13	pre-launch	2021-08-11	porcelain	1.78938	41.6517	summer	54.2656	23.8622	538.444	sink	bathroom	2	pre
209	36.5886	OME_apt_bathroom.sink.h14	10:20:13	pre-launch	2021-08-11	porcelain	1.75488	40.6282	summer	54.2656	23.8622	538.444	sink	bathroom	2	pre
210	43.5837	OME_apt_bathroom.sink.h15	10:20:13	pre-launch	2021-08-11	porcelain	1.76268	44.2032	summer	54.2656	23.8622	538.444	sink	bathroom	2	pre
211	75.0863	OME_apt_bathroom.sink.v13	10:20:13	pre-launch	2021-08-11	plastic	1.83777	43.4006	summer	54.2656	23.8622	538.444	splashback	bathroom	2	pre
212	83.3569	OME_apt_bathroom.sink.v14	10:20:13	pre-launch	2021-08-11	plastic	1.80069	52.7156	summer	54.2656	23.8622	538.444	splashback	bathroom	2	pre
213	38.7234	OME_apt_bathroom.sink.v15	10:20:13	pre-launch	2021-08-11	plastic	1.72304	42.1445	summer	54.2656	23.8622	538.444	splashback	bathroom	2	pre
397	69.608	OME_site_garden91	10:20:39	pre-launch	2021-11-24	soil	5.13859	458.135	winter	67.1043	9.25	399.429	soil	borders	0	pre
398	68.0304	OME_site_garden92	10:20:39	pre-launch	2021-11-24	soil	5.24845	467.866	winter	67.1043	9.25	399.429	soil	borders	0	pre
399	52.6627	OME_site_garden93	10:20:39	pre-launch	2021-11-24	soil	4.99119	451.441	winter	67.1043	9.25	399.429	soil	borders	0	pre
400	70.0593	OME_site_garden94	10:20:39	pre-launch	2021-11-24	soil	5.06669	431.469	winter	67.1043	9.25	399.429	soil	borders	0	pre
401	75.9634	OME_site_garden95	10:20:39	pre-launch	2021-11-24	soil	4.98545	430.755	winter	67.1043	9.25	399.429	soil	borders	0	pre
402	67.7184	OME_site_garden96	10:20:39	pre-launch	2021-11-24	soil	4.61203	239.12	winter	67.1043	9.25	399.429	soil	borders	0	pre
403	46.837	OME_exhibition_indoor.floor34	09:40:39	pre-launch	2021-11-24	concrete	4.76725	320.35	winter	56.3208	11.9815	524.462	floor	foyer	5	pre
404	72.7337	OME_exhibition_indoor.floor35	09:40:39	pre-launch	2021-11-24	concrete	4.89342	338.337	winter	56.3208	11.9815	524.462	floor	foyer	5	pre
405	61.8535	OME_exhibition_indoor.floor36	09:40:39	pre-launch	2021-11-24	concrete	4.68006	268	winter	56.3208	11.9815	524.462	floor	foyer	5	pre
406	44.606	OME_exhibition_girder.high34	09:40:39	pre-launch	2021-11-24	steel	3.46654	166.378	winter	56.3208	11.9815	524.462	shelving	foyer	5	pre
407	20.1495	OME_exhibition_girder.high35	09:40:39	pre-launch	2021-11-24	steel	3.50479	142.934	winter	56.3208	11.9815	524.462	shelving	foyer	5	pre
408	40.0145	OME_exhibition_girder.high36	09:40:39	pre-launch	2021-11-24	steel	3.06491	98	winter	56.3208	11.9815	524.462	shelving	foyer	5	pre
409	24.6076	OME_labdoor_extpush34	09:40:39	pre-launch	2021-11-24	stainless_steel	2.63212	55	winter	56.3208	11.9815	524.462	doorpush	hallway	5	pre
410	72.9044	OME_labdoor_extpush35	09:40:39	pre-launch	2021-11-24	stainless_steel	2.06941	18	winter	56.3208	11.9815	524.462	doorpush	hallway	5	pre
411	9.9168	OME_labdoor_extpush36	09:40:39	pre-launch	2021-11-24	stainless_steel	2.69809	41	winter	56.3208	11.9815	524.462	doorpush	hallway	5	pre
412	39.1845	OME_apt_north.wsill34	09:55:39	pre-launch	2021-11-24	wood	3.77249	146	winter	60.4529	11.0136	492.357	window	kitchen	2	pre
413	13.9137	OME_apt_north.wsill35	09:55:39	pre-launch	2021-11-24	wood	3.00651	36	winter	60.4529	11.0136	492.357	window	kitchen	2	pre
414	26.5933	OME_apt_north.wsill36	09:55:39	pre-launch	2021-11-24	wood	3.60921	128.325	winter	60.4529	11.0136	492.357	window	kitchen	2	pre
415	10.0267	OME_apt_doorframe.high34	09:55:39	pre-launch	2021-11-24	painted_wood	2.33652	42	winter	60.4529	11.0136	492.357	doorframe	kitchen	2	pre
416	17.0905	OME_apt_doorframe.high35	09:55:39	pre-launch	2021-11-24	painted_wood	2.62944	63	winter	60.4529	11.0136	492.357	doorframe	kitchen	2	pre
417	12.9052	OME_apt_doorframe.high36	09:55:39	pre-launch	2021-11-24	painted_wood	3.27302	90.9391	winter	60.4529	11.0136	492.357	doorframe	kitchen	2	pre
418	34.1378	OME_apt_kitchen.sink34	09:55:39	pre-launch	2021-11-24	stainless_steel	3.03388	36	winter	60.4529	11.0136	492.357	doorpush	hallway	2	pre
419	7.12071	OME_apt_kitchen.sink35	09:55:39	pre-launch	2021-11-24	stainless_steel	2.6173	24	winter	60.4529	11.0136	492.357	doorpush	hallway	2	pre
421	5.78447	OME_apt_bathroom.sink.h34	10:10:39	pre-launch	2021-11-24	porcelain	2.04982	12	winter	63.27	10.6777	661.308	sink	bathroom	2	pre
422	10.0542	OME_apt_bathroom.sink.h35	10:10:39	pre-launch	2021-11-24	porcelain	1.11293	8	winter	63.27	10.6777	661.308	sink	bathroom	2	pre
423	20.5832	OME_apt_bathroom.sink.h36	10:10:39	pre-launch	2021-11-24	porcelain	1.31816	4	winter	63.27	10.6777	661.308	sink	bathroom	2	pre
424	5.04081	OME_apt_bathroom.sink.v34	10:10:39	pre-launch	2021-11-24	plastic	1.9809	21	winter	63.27	10.6777	661.308	splashback	bathroom	2	pre
425	4.46786	OME_apt_bathroom.sink.v35	10:10:39	pre-launch	2021-11-24	plastic	1.6499	8	winter	63.27	10.6777	661.308	splashback	bathroom	2	pre
426	12.6423	OME_apt_bathroom.sink.v36	10:10:39	pre-launch	2021-11-24	plastic	2.46802	34	winter	63.27	10.6777	661.308	splashback	bathroom	2	pre
427	17.0159	OME_site_garden97	10:05:00	post-launch	2022-06-11	soil	4.80193	206	summer	42.825	21.24	384.25	soil	borders	0	post
428	75.4101	OME_site_garden98	10:05:00	post-launch	2022-06-11	soil	5.13951	380.145	summer	42.825	21.24	384.25	soil	borders	0	post
429	72.6317	OME_site_garden99	10:05:00	post-launch	2022-06-11	soil	5.22914	401.282	summer	42.825	21.24	384.25	soil	borders	0	post
430	71.523	OME_site_garden100	10:05:00	post-launch	2022-06-11	soil	4.97734	422.769	summer	42.825	21.24	384.25	soil	borders	0	post
431	73.1516	OME_site_garden101	10:05:00	post-launch	2022-06-11	soil	5.12086	362.185	summer	42.825	21.24	384.25	soil	borders	0	post
432	68.2207	OME_site_garden102	10:05:00	post-launch	2022-06-11	soil	5.13704	442.122	summer	42.825	21.24	384.25	soil	borders	0	post
433	10.6879	OME_exhibition_indoor.floor37	09:20:00	post-launch	2022-06-11	concrete	1.6916	8	summer	46.3633	24.0967	402.056	floor	foyer	1	post
434	4.61698	OME_exhibition_indoor.floor38	09:20:00	post-launch	2022-06-11	concrete	1.13332	5	summer	46.3633	24.0967	402.056	floor	foyer	1	post
435	9.79907	OME_exhibition_indoor.floor39	09:20:00	post-launch	2022-06-11	concrete	1.57002	19.5082	summer	46.3633	24.0967	402.056	floor	foyer	1	post
436	7.02653	OME_exhibition_girder.high37	09:20:00	post-launch	2022-06-11	steel	2.08855	18	summer	46.3633	24.0967	402.056	shelving	foyer	1	post
437	4.36779	OME_exhibition_girder.high38	09:20:00	post-launch	2022-06-11	steel	0.572281	2	summer	46.3633	24.0967	402.056	shelving	foyer	1	post
438	3.74578	OME_exhibition_girder.high39	09:20:00	post-launch	2022-06-11	steel	0.839869	4	summer	46.3633	24.0967	402.056	shelving	foyer	1	post
439	3.42006	OME_labdoor_extpush37	09:20:00	post-launch	2022-06-11	stainless_steel	0.581116	2	summer	46.3633	24.0967	402.056	doorpush	hallway	1	post
440	3.2415	OME_labdoor_extpush38	09:20:00	post-launch	2022-06-11	stainless_steel	0.876532	4	summer	46.3633	24.0967	402.056	doorpush	hallway	1	post
441	6.01405	OME_labdoor_extpush39	09:20:00	post-launch	2022-06-11	stainless_steel	1.37148	7	summer	46.3633	24.0967	402.056	doorpush	hallway	1	post
442	2.41347	OME_apt_north.wsill37	09:45:00	post-launch	2022-06-11	wood	1.2074	5	summer	43.3632	24.6714	402.273	window	kitchen	1	post
443	2.8942	OME_apt_north.wsill38	09:45:00	post-launch	2022-06-11	wood	1.24896	5	summer	43.3632	24.6714	402.273	window	kitchen	1	post
444	3.80072	OME_apt_north.wsill39	09:45:00	post-launch	2022-06-11	wood	1.24532	4	summer	43.3632	24.6714	402.273	window	kitchen	1	post
445	2.86869	OME_apt_doorframe.high37	09:45:00	post-launch	2022-06-11	painted_wood	1.74335	10	summer	43.3632	24.6714	402.273	doorframe	kitchen	1	post
446	3.42399	OME_apt_doorframe.high38	09:45:00	post-launch	2022-06-11	painted_wood	0.840611	3	summer	43.3632	24.6714	402.273	doorframe	kitchen	1	post
447	3.23366	OME_apt_doorframe.high39	09:45:00	post-launch	2022-06-11	painted_wood	1.26164	4	summer	43.3632	24.6714	402.273	doorframe	kitchen	1	post
448	5.74523	OME_apt_kitchen.sink37	09:45:00	post-launch	2022-06-11	stainless_steel	2.33355	15	summer	43.3632	24.6714	402.273	doorpush	hallway	1	post
449	7.26788	OME_apt_kitchen.sink38	09:45:00	post-launch	2022-06-11	stainless_steel	1.34586	7	summer	43.3632	24.6714	402.273	doorpush	hallway	1	post
450	7.73291	OME_apt_bathroom.sink.h37	09:55:00	post-launch	2022-06-11	porcelain	1.43037	14.0783	summer	45.6043	23.5607	393.429	sink	bathroom	1	post
451	4.45609	OME_apt_bathroom.sink.h38	09:55:00	post-launch	2022-06-11	porcelain	1.8737	8	summer	45.6043	23.5607	393.429	sink	bathroom	1	post
452	3.21992	OME_apt_bathroom.sink.h39	09:55:00	post-launch	2022-06-11	porcelain	1.34044	4	summer	45.6043	23.5607	393.429	sink	bathroom	1	post
453	7.08932	OME_apt_bathroom.sink.v37	09:55:00	post-launch	2022-06-11	plastic	1.88546	9	summer	45.6043	23.5607	393.429	splashback	bathroom	1	post
454	3.45734	OME_apt_bathroom.sink.v38	09:55:00	post-launch	2022-06-11	plastic	0.68366	3	summer	45.6043	23.5607	393.429	splashback	bathroom	1	post
455	3.18852	OME_apt_bathroom.sink.v39	09:55:00	post-launch	2022-06-11	plastic	0.690594	2	summer	45.6043	23.5607	393.429	splashback	bathroom	1	post
124	47.2588	OME_site_garden37	11:30:50	pre-launch	2021-07-21	soil	5.10749	455.667	summer	NA	NA	NA	soil	borders	0	pre
125	33.8121	OME_site_garden38	11:30:50	pre-launch	2021-07-21	soil	5.12861	463.513	summer	NA	NA	NA	soil	borders	0	pre
126	58.3647	OME_site_garden39	11:30:50	pre-launch	2021-07-21	soil	5.05437	445.457	summer	NA	NA	NA	soil	borders	0	pre
127	22.9888	OME_site_garden40	11:30:50	pre-launch	2021-07-21	soil	5.29356	507.295	summer	NA	NA	NA	soil	borders	0	pre
128	40.5659	OME_site_garden41	11:30:50	pre-launch	2021-07-21	soil	5.11451	463.466	summer	NA	NA	NA	soil	borders	0	pre
129	49.9765	OME_site_garden42	11:30:50	pre-launch	2021-07-21	soil	5.30665	498.104	summer	NA	NA	NA	soil	borders	0	pre
130	14.1453	OME_exhibition_indoor.floor7	10:45:50	pre-launch	2021-07-21	concrete	2.39626	67.6776	summer	57.1244	26.1433	363.222	floor	foyer	1	pre
131	12.9425	OME_exhibition_indoor.floor8	10:45:50	pre-launch	2021-07-21	concrete	1.71982	48.4601	summer	57.1244	26.1433	363.222	floor	foyer	1	pre
132	14.3356	OME_exhibition_indoor.floor9	10:45:50	pre-launch	2021-07-21	concrete	2.32986	79.4535	summer	57.1244	26.1433	363.222	floor	foyer	1	pre
133	12.8424	OME_exhibition_girder.high7	10:45:50	pre-launch	2021-07-21	steel	2.20906	50.1588	summer	57.1244	26.1433	363.222	shelving	foyer	1	pre
134	77.1682	OME_exhibition_girder.high8	10:45:50	pre-launch	2021-07-21	steel	5.29441	441.283	summer	57.1244	26.1433	363.222	shelving	foyer	1	pre
135	12.0242	OME_exhibition_girder.high9	10:45:50	pre-launch	2021-07-21	steel	1.49881	33.9871	summer	57.1244	26.1433	363.222	shelving	foyer	1	pre
139	37.6737	OME_apt_north.wsill7	11:05:50	pre-launch	2021-07-21	wood	5.11156	350.538	summer	54.5557	27.58	393.714	window	kitchen	1	pre
140	13.2034	OME_apt_north.wsill8	11:05:50	pre-launch	2021-07-21	wood	2.82797	76.923	summer	54.5557	27.58	393.714	window	kitchen	1	pre
141	13.5959	OME_apt_north.wsill9	11:05:50	pre-launch	2021-07-21	wood	2.87701	67.5674	summer	54.5557	27.58	393.714	window	kitchen	1	pre
142	36.0235	OME_apt_doorframe.high7	11:05:50	pre-launch	2021-07-21	painted_wood	1.65951	32	summer	54.5557	27.58	393.714	doorframe	kitchen	1	pre
143	5.20367	OME_apt_doorframe.high8	11:05:50	pre-launch	2021-07-21	painted_wood	1.75926	22	summer	54.5557	27.58	393.714	doorframe	kitchen	1	pre
144	23.0162	OME_apt_doorframe.high9	11:05:50	pre-launch	2021-07-21	painted_wood	4.88869	316.625	summer	54.5557	27.58	393.714	doorframe	kitchen	1	pre
145	13.1367	OME_apt_kitchen.sink7	11:05:50	pre-launch	2021-07-21	stainless_steel	3.71817	58	summer	54.5557	27.58	393.714	doorpush	hallway	1	pre
146	44.7492	OME_apt_kitchen.sink8	11:05:50	pre-launch	2021-07-21	stainless_steel	2.82117	38	summer	54.5557	27.58	393.714	doorpush	hallway	1	pre
147	8.06255	OME_apt_kitchen.sink9	11:05:50	pre-launch	2021-07-21	stainless_steel	2.55518	48	summer	54.5557	27.58	393.714	doorpush	hallway	1	pre
148	11.2923	OME_apt_bathroom.sink.h7	11:20:50	pre-launch	2021-07-21	porcelain	1.21692	14	summer	56.745	27.6483	569.667	sink	bathroom	1	pre
149	7.08539	OME_apt_bathroom.sink.h8	11:20:50	pre-launch	2021-07-21	porcelain	1.33885	15.9988	summer	56.745	27.6483	569.667	sink	bathroom	1	pre
150	6.98336	OME_apt_bathroom.sink.h9	11:20:50	pre-launch	2021-07-21	porcelain	1.26665	15	summer	56.745	27.6483	569.667	sink	bathroom	1	pre
151	4.35602	OME_apt_bathroom.sink.v7	11:20:50	pre-launch	2021-07-21	plastic	1.18352	12	summer	56.745	27.6483	569.667	splashback	bathroom	1	pre
152	4.62876	OME_apt_bathroom.sink.v8	11:20:50	pre-launch	2021-07-21	plastic	2.04831	21	summer	56.745	27.6483	569.667	splashback	bathroom	1	pre
153	12.3911	OME_apt_bathroom.sink.v9	11:20:50	pre-launch	2021-07-21	plastic	1.33286	18	summer	56.745	27.6483	569.667	splashback	bathroom	1	pre
154	41.9708	OME_site_garden43	10:45:48	pre-launch	2021-08-04	soil	4.72211	418.202	summer	45.425	26.1667	413.333	soil	borders	0	pre
155	63.7352	OME_site_garden44	10:45:48	pre-launch	2021-08-04	soil	4.70833	433.256	summer	45.425	26.1667	413.333	soil	borders	0	pre
156	64.9635	OME_site_garden45	10:45:48	pre-launch	2021-08-04	soil	4.63425	418.698	summer	45.425	26.1667	413.333	soil	borders	0	pre
157	67.4005	OME_site_garden46	10:45:48	pre-launch	2021-08-04	soil	4.79446	420.508	summer	45.425	26.1667	413.333	soil	borders	0	pre
158	74.9215	OME_site_garden47	10:45:48	pre-launch	2021-08-04	soil	3.1623	257.334	summer	45.425	26.1667	413.333	soil	borders	0	pre
159	63.5841	OME_site_garden48	10:45:48	pre-launch	2021-08-04	soil	4.73594	420.772	summer	45.425	26.1667	413.333	soil	borders	0	pre
160	28.9538	OME_exhibition_indoor.floor10	09:55:48	pre-launch	2021-08-04	concrete	3.52411	176.608	summer	52.3633	24.1622	401	floor	foyer	1	pre
161	16.3645	OME_exhibition_indoor.floor11	09:55:48	pre-launch	2021-08-04	concrete	3.29986	161.473	summer	52.3633	24.1622	401	floor	foyer	1	pre
162	54.2265	OME_exhibition_indoor.floor12	09:55:48	pre-launch	2021-08-04	concrete	1.82877	143.413	summer	52.3633	24.1622	401	floor	foyer	1	pre
163	10.2072	OME_exhibition_girder.high10	09:55:48	pre-launch	2021-08-04	steel	2.29362	59	summer	52.3633	24.1622	401	shelving	foyer	1	pre
164	28.0257	OME_exhibition_girder.high11	09:55:48	pre-launch	2021-08-04	steel	2.35965	91	summer	52.3633	24.1622	401	shelving	foyer	1	pre
165	24.2406	OME_exhibition_girder.high12	09:55:48	pre-launch	2021-08-04	steel	2.08382	83.8579	summer	52.3633	24.1622	401	shelving	foyer	1	pre
166	14.4161	OME_labdoor_extpush10	09:55:48	pre-launch	2021-08-04	stainless_steel	1.55476	28.6584	summer	52.3633	24.1622	401	doorpush	hallway	1	pre
167	41.5195	OME_labdoor_extpush11	09:55:48	pre-launch	2021-08-04	stainless_steel	1.80529	39	summer	52.3633	24.1622	401	doorpush	hallway	1	pre
168	52.8393	OME_labdoor_extpush12	09:55:48	pre-launch	2021-08-04	stainless_steel	2.56291	72.3268	summer	52.3633	24.1622	401	doorpush	hallway	1	pre
169	60.3936	OME_apt_north.wsill10	10:10:48	pre-launch	2021-08-04	wood	4.09877	212.164	summer	50.8775	24.9525	432.25	window	kitchen	1	pre
170	41.4037	OME_apt_north.wsill11	10:10:48	pre-launch	2021-08-04	wood	3.26963	117.848	summer	50.8775	24.9525	432.25	window	kitchen	1	pre
171	68.0559	OME_apt_north.wsill12	10:10:48	pre-launch	2021-08-04	wood	3.8121	169.372	summer	50.8775	24.9525	432.25	window	kitchen	1	pre
172	25.0216	OME_apt_doorframe.high10	10:10:48	pre-launch	2021-08-04	painted_wood	2.62799	68	summer	50.8775	24.9525	432.25	doorframe	kitchen	1	pre
173	16.5077	OME_apt_doorframe.high11	10:10:48	pre-launch	2021-08-04	painted_wood	2.04824	63.6805	summer	50.8775	24.9525	432.25	doorframe	kitchen	1	pre
174	9.46551	OME_apt_doorframe.high12	10:10:48	pre-launch	2021-08-04	painted_wood	2.01733	52.5201	summer	50.8775	24.9525	432.25	doorframe	kitchen	1	pre
175	21.89	OME_apt_kitchen.sink10	10:10:48	pre-launch	2021-08-04	stainless_steel	1.99397	86.965	summer	50.8775	24.9525	432.25	doorpush	hallway	1	pre
176	41.0702	OME_apt_kitchen.sink11	10:10:48	pre-launch	2021-08-04	stainless_steel	2.79852	102.203	summer	50.8775	24.9525	432.25	doorpush	hallway	1	pre
177	17.9892	OME_apt_kitchen.sink12	10:10:48	pre-launch	2021-08-04	stainless_steel	2.1944	68.78	summer	50.8775	24.9525	432.25	doorpush	hallway	1	pre
178	30.2998	OME_apt_bathroom.sink.h10	10:25:48	pre-launch	2021-08-04	porcelain	1.72733	23	summer	54.0829	24.4514	659.429	sink	bathroom	1	pre
179	21.6977	OME_apt_bathroom.sink.h11	10:25:48	pre-launch	2021-08-04	porcelain	1.7312	36.9791	summer	54.0829	24.4514	659.429	sink	bathroom	1	pre
180	23.5088	OME_apt_bathroom.sink.h12	10:25:48	pre-launch	2021-08-04	porcelain	1.95743	41.5765	summer	54.0829	24.4514	659.429	sink	bathroom	1	pre
181	33.3647	OME_apt_bathroom.sink.v10	10:25:48	pre-launch	2021-08-04	plastic	1.96211	35.531	summer	54.0829	24.4514	659.429	splashback	bathroom	1	pre
182	45.2692	OME_apt_bathroom.sink.v11	10:25:48	pre-launch	2021-08-04	plastic	1.90866	32	summer	54.0829	24.4514	659.429	splashback	bathroom	1	pre
183	27.5567	OME_apt_bathroom.sink.v12	10:25:48	pre-launch	2021-08-04	plastic	1.88814	28.4623	summer	54.0829	24.4514	659.429	splashback	bathroom	1	pre
214	58.0724	OME_site_garden55	11:20:19	pre-launch	2021-08-25	soil	4.15048	318.521	summer	50.9067	24.9533	462.778	soil	borders	0	pre
215	70.6459	OME_site_garden56	11:20:19	pre-launch	2021-08-25	soil	4.22187	390.593	summer	50.9067	24.9533	462.778	soil	borders	0	pre
240	64.8831	OME_site_garden57	11:20:19	pre-launch	2021-08-25	soil	4.62591	408.383	summer	50.9067	24.9533	462.778	soil	borders	0	pre
241	66.5038	OME_site_garden58	11:20:19	pre-launch	2021-08-25	soil	4.71619	412.037	summer	50.9067	24.9533	462.778	soil	borders	0	pre
242	63.8902	OME_site_garden59	11:20:19	pre-launch	2021-08-25	soil	4.75862	430.608	summer	50.9067	24.9533	462.778	soil	borders	0	pre
243	63.4016	OME_site_garden60	11:20:19	pre-launch	2021-08-25	soil	4.91138	438.529	summer	50.9067	24.9533	462.778	soil	borders	0	pre
216	56.795	OME_exhibition_indoor.floor16	10:15:19	pre-launch	2021-08-25	concrete	3.08609	191.623	summer	53.8038	24.7208	501.077	floor	foyer	2	pre
217	48.909	OME_exhibition_indoor.floor17	10:15:19	pre-launch	2021-08-25	concrete	4.25555	250	summer	53.8038	24.7208	501.077	floor	foyer	2	pre
218	68.7642	OME_exhibition_indoor.floor18	10:15:19	pre-launch	2021-08-25	concrete	4.44292	315	summer	53.8038	24.7208	501.077	floor	foyer	2	pre
219	26.3637	OME_exhibition_girder.high16	10:15:19	pre-launch	2021-08-25	steel	1.99272	69.7559	summer	53.8038	24.7208	501.077	shelving	foyer	2	pre
220	45.1888	OME_exhibition_girder.high17	10:15:19	pre-launch	2021-08-25	steel	2.16515	62.6721	summer	53.8038	24.7208	501.077	shelving	foyer	2	pre
221	84.024	OME_exhibition_girder.high18	10:15:19	pre-launch	2021-08-25	steel	1.55345	52	summer	53.8038	24.7208	501.077	shelving	foyer	2	pre
222	23.96	OME_labdoor_extpush16	10:15:19	pre-launch	2021-08-25	stainless_steel	2.25003	82.1488	summer	53.8038	24.7208	501.077	doorpush	hallway	2	pre
223	29.7798	OME_labdoor_extpush17	10:15:19	pre-launch	2021-08-25	stainless_steel	2.03613	69.1983	summer	53.8038	24.7208	501.077	doorpush	hallway	2	pre
224	44.4333	OME_labdoor_extpush18	10:15:19	pre-launch	2021-08-25	stainless_steel	2.05422	59.3706	summer	53.8038	24.7208	501.077	doorpush	hallway	2	pre
225	71.8821	OME_apt_north.wsill16	10:00:19	pre-launch	2021-08-25	wood	4.18957	294.937	summer	55.5424	23.5909	474.212	window	kitchen	2	pre
226	52.5155	OME_apt_north.wsill17	10:00:19	pre-launch	2021-08-25	wood	3.65272	197.108	summer	55.5424	23.5909	474.212	window	kitchen	2	pre
227	47.9907	OME_apt_north.wsill18	10:00:19	pre-launch	2021-08-25	wood	2.98373	55	summer	55.5424	23.5909	474.212	window	kitchen	2	pre
228	5.61965	OME_apt_doorframe.high16	10:00:19	pre-launch	2021-08-25	painted_wood	1.27831	13	summer	55.5424	23.5909	474.212	doorframe	kitchen	2	pre
229	7.49941	OME_apt_doorframe.high17	10:00:19	pre-launch	2021-08-25	painted_wood	1.09389	7	summer	55.5424	23.5909	474.212	doorframe	kitchen	2	pre
230	4.40703	OME_apt_doorframe.high18	10:00:19	pre-launch	2021-08-25	painted_wood	1.33156	8	summer	55.5424	23.5909	474.212	doorframe	kitchen	2	pre
231	29.8426	OME_apt_kitchen.sink16	10:00:19	pre-launch	2021-08-25	stainless_steel	2.5769	134.67	summer	55.5424	23.5909	474.212	doorpush	hallway	2	pre
232	53.4397	OME_apt_kitchen.sink17	10:00:19	pre-launch	2021-08-25	stainless_steel	2.24681	114.649	summer	55.5424	23.5909	474.212	doorpush	hallway	2	pre
233	39.6633	OME_apt_kitchen.sink18	10:00:19	pre-launch	2021-08-25	stainless_steel	2.16481	106.554	summer	55.5424	23.5909	474.212	doorpush	hallway	2	pre
234	28.9185	OME_apt_bathroom.sink.h16	11:05:19	pre-launch	2021-08-25	porcelain	2.00308	51.819	summer	57.3143	24.5114	840	sink	bathroom	2	pre
235	24.7802	OME_apt_bathroom.sink.h17	11:05:19	pre-launch	2021-08-25	porcelain	1.65035	32.8853	summer	57.3143	24.5114	840	sink	bathroom	2	pre
236	35.4073	OME_apt_bathroom.sink.h18	11:05:19	pre-launch	2021-08-25	porcelain	1.84955	66.4168	summer	57.3143	24.5114	840	sink	bathroom	2	pre
237	31.2495	OME_apt_bathroom.sink.v16	11:05:19	pre-launch	2021-08-25	plastic	1.68654	46.8648	summer	57.3143	24.5114	840	splashback	bathroom	2	pre
238	37.5245	OME_apt_bathroom.sink.v17	11:05:19	pre-launch	2021-08-25	plastic	1.5461	30.1218	summer	57.3143	24.5114	840	splashback	bathroom	2	pre
239	35.5192	OME_apt_bathroom.sink.v18	11:05:19	pre-launch	2021-08-25	plastic	1.82704	41.5181	summer	57.3143	24.5114	840	splashback	bathroom	2	pre
244	63.951	OME_site_garden61	09:55:44	pre-launch	2021-09-08	soil	5.20863	449.655	autumn	NA	NA	NA	soil	borders	0	pre
245	70.0318	OME_site_garden62	09:55:44	pre-launch	2021-09-08	soil	5.1697	456.927	autumn	NA	NA	NA	soil	borders	0	pre
246	44.1468	OME_site_garden63	09:55:44	pre-launch	2021-09-08	soil	5.15429	451.066	autumn	NA	NA	NA	soil	borders	0	pre
247	64.3749	OME_site_garden64	09:55:44	pre-launch	2021-09-08	soil	5.14121	472.759	autumn	NA	NA	NA	soil	borders	0	pre
248	38.6665	OME_site_garden65	09:55:44	pre-launch	2021-09-08	soil	5.13678	324.773	autumn	NA	NA	NA	soil	borders	0	pre
249	64.8948	OME_site_garden66	09:55:44	pre-launch	2021-09-08	soil	5.16537	467.161	autumn	NA	NA	NA	soil	borders	0	pre
250	46.2091	OME_exhibition_indoor.floor19	08:50:44	pre-launch	2021-09-08	concrete	3.63932	194.571	autumn	61.6183	23.565	492.333	floor	foyer	1	pre
251	47.1941	OME_exhibition_indoor.floor20	08:50:44	pre-launch	2021-09-08	concrete	3.77321	256.734	autumn	61.6183	23.565	492.333	floor	foyer	1	pre
252	56.6184	OME_exhibition_indoor.floor21	08:50:44	pre-launch	2021-09-08	concrete	3.84752	222.66	autumn	61.6183	23.565	492.333	floor	foyer	1	pre
253	55.3979	OME_exhibition_girder.high19	08:50:44	pre-launch	2021-09-08	steel	2.3031	106.999	autumn	61.6183	23.565	492.333	shelving	foyer	1	pre
254	7.23452	OME_exhibition_girder.high20	08:50:44	pre-launch	2021-09-08	steel	2.16479	58	autumn	61.6183	23.565	492.333	shelving	foyer	1	pre
255	24.6645	OME_exhibition_girder.high21	08:50:44	pre-launch	2021-09-08	steel	1.77611	55.5217	autumn	61.6183	23.565	492.333	shelving	foyer	1	pre
256	7.02653	OME_labdoor_extpush19	08:50:44	pre-launch	2021-09-08	stainless_steel	2.26699	52	autumn	61.6183	23.565	492.333	doorpush	hallway	1	pre
257	8.07629	OME_labdoor_extpush20	08:50:44	pre-launch	2021-09-08	stainless_steel	2.38814	36	autumn	61.6183	23.565	492.333	doorpush	hallway	1	pre
258	7.67601	OME_labdoor_extpush21	08:50:44	pre-launch	2021-09-08	stainless_steel	1.70774	16	autumn	61.6183	23.565	492.333	doorpush	hallway	1	pre
259	53.7929	OME_apt_north.wsill19	09:10:44	pre-launch	2021-09-08	wood	2.6977	113.568	autumn	60.1367	24.3511	533.667	window	kitchen	1	pre
260	47.9888	OME_apt_north.wsill20	09:10:44	pre-launch	2021-09-08	wood	3.06474	184.855	autumn	60.1367	24.3511	533.667	window	kitchen	1	pre
261	44.2214	OME_apt_north.wsill21	09:10:44	pre-launch	2021-09-08	wood	3.56902	146.911	autumn	60.1367	24.3511	533.667	window	kitchen	1	pre
262	34.0005	OME_apt_doorframe.high19	09:10:44	pre-launch	2021-09-08	painted_wood	5.06666	353.868	autumn	60.1367	24.3511	533.667	doorframe	kitchen	1	pre
263	5.01138	OME_apt_doorframe.high20	09:10:44	pre-launch	2021-09-08	painted_wood	2.13881	26	autumn	60.1367	24.3511	533.667	doorframe	kitchen	1	pre
264	4.06954	OME_apt_doorframe.high21	09:10:44	pre-launch	2021-09-08	painted_wood	1.45096	11	autumn	60.1367	24.3511	533.667	doorframe	kitchen	1	pre
265	44.5	OME_apt_kitchen.sink19	09:10:44	pre-launch	2021-09-08	stainless_steel	2.19883	90	autumn	60.1367	24.3511	533.667	doorpush	hallway	1	pre
266	39.8811	OME_apt_kitchen.sink20	09:10:44	pre-launch	2021-09-08	stainless_steel	2.14397	58	autumn	60.1367	24.3511	533.667	doorpush	hallway	1	pre
267	48.6579	OME_apt_kitchen.sink21	09:10:44	pre-launch	2021-09-08	stainless_steel	2.80517	142.706	autumn	60.1367	24.3511	533.667	doorpush	hallway	1	pre
268	26.8503	OME_apt_bathroom.sink.h19	09:30:44	pre-launch	2021-09-08	porcelain	1.64591	46.4997	autumn	63.96	23.8167	724.111	sink	bathroom	1	pre
269	40.3461	OME_apt_bathroom.sink.h20	09:30:44	pre-launch	2021-09-08	porcelain	1.74999	44.4386	autumn	63.96	23.8167	724.111	sink	bathroom	1	pre
270	40.8406	OME_apt_bathroom.sink.h21	09:30:44	pre-launch	2021-09-08	porcelain	3.85814	288.343	autumn	63.96	23.8167	724.111	sink	bathroom	1	pre
271	20.6322	OME_apt_bathroom.sink.v19	09:30:44	pre-launch	2021-09-08	plastic	1.60015	40.6582	autumn	63.96	23.8167	724.111	splashback	bathroom	1	pre
272	21.5976	OME_apt_bathroom.sink.v20	09:30:44	pre-launch	2021-09-08	plastic	1.53319	31.2592	autumn	63.96	23.8167	724.111	splashback	bathroom	1	pre
273	26.6051	OME_apt_bathroom.sink.v21	09:30:44	pre-launch	2021-09-08	plastic	1.60607	38.5867	autumn	63.96	23.8167	724.111	splashback	bathroom	1	pre
274	59.4832	OME_site_garden67	11:45:12	pre-launch	2021-09-22	soil	4.52716	332.288	autumn	32.7217	28.9656	402.333	soil	borders	0	pre
275	64.4435	OME_site_garden68	11:45:12	pre-launch	2021-09-22	soil	4.617	343.643	autumn	32.7217	28.9656	402.333	soil	borders	0	pre
276	63.1583	OME_site_garden69	11:45:12	pre-launch	2021-09-22	soil	4.54364	339.563	autumn	32.7217	28.9656	402.333	soil	borders	0	pre
277	31.7852	OME_site_garden70	11:45:12	pre-launch	2021-09-22	soil	4.46245	410.79	autumn	32.7217	28.9656	402.333	soil	borders	0	pre
278	62.809	OME_site_garden71	11:45:12	pre-launch	2021-09-22	soil	4.72507	431.723	autumn	32.7217	28.9656	402.333	soil	borders	0	pre
279	7.78589	OME_site_garden72	11:45:12	pre-launch	2021-09-22	soil	0.189209	2	autumn	32.7217	28.9656	402.333	soil	borders	0	pre
281	19.0075	OME_exhibition_indoor.floor22	10:30:18	pre-launch	2021-09-22	concrete	3.37403	166.343	autumn	50.7989	23.8189	462.778	floor	foyer	1	pre
282	23.2968	OME_exhibition_indoor.floor23	10:30:18	pre-launch	2021-09-22	concrete	3.41111	177.79	autumn	50.7989	23.8189	462.778	floor	foyer	1	pre
283	36.8437	OME_exhibition_indoor.floor24	10:30:18	pre-launch	2021-09-22	concrete	3.60712	197.443	autumn	50.7989	23.8189	462.778	floor	foyer	1	pre
284	57.9095	OME_exhibition_girder.high22	10:30:18	pre-launch	2021-09-22	steel	1.88352	41.9725	autumn	50.7989	23.8189	462.778	shelving	foyer	1	pre
285	62.0006	OME_exhibition_girder.high23	10:30:18	pre-launch	2021-09-22	steel	4.01646	253.072	autumn	50.7989	23.8189	462.778	shelving	foyer	1	pre
286	45.228	OME_exhibition_girder.high24	10:30:18	pre-launch	2021-09-22	steel	4.71238	412.078	autumn	50.7989	23.8189	462.778	shelving	foyer	1	pre
287	39.2355	OME_labdoor_extpush22	10:30:18	pre-launch	2021-09-22	stainless_steel	1.93695	69.8978	autumn	50.7989	23.8189	462.778	doorpush	hallway	1	pre
288	54.0833	OME_labdoor_extpush23	10:30:18	pre-launch	2021-09-22	stainless_steel	2.69667	157.64	autumn	50.7989	23.8189	462.778	doorpush	hallway	1	pre
289	39.9262	OME_labdoor_extpush24	10:30:18	pre-launch	2021-09-22	stainless_steel	2.25014	65	autumn	49.4369	23.8794	386.062	doorpush	hallway	1	pre
290	36.2589	OME_apt_north.wsill22	11:00:12	pre-launch	2021-09-22	wood	3.34084	124.767	autumn	49.4369	23.8794	386.062	window	kitchen	1	pre
291	55.0761	OME_apt_north.wsill23	11:00:12	pre-launch	2021-09-22	wood	3.24444	166.278	autumn	49.4369	23.8794	386.062	window	kitchen	1	pre
292	58.2745	OME_apt_north.wsill24	11:00:12	pre-launch	2021-09-22	wood	3.16766	160.938	autumn	49.4369	23.8794	386.062	window	kitchen	1	pre
293	27.2212	OME_apt_doorframe.high22	11:00:12	pre-launch	2021-09-22	painted_wood	1.73049	18.698	autumn	49.4369	23.8794	386.062	doorframe	kitchen	1	pre
294	9.82458	OME_apt_doorframe.high23	11:00:12	pre-launch	2021-09-22	painted_wood	4.05492	137	autumn	49.4369	23.8794	386.062	doorframe	kitchen	1	pre
295	9.08877	OME_apt_doorframe.high24	11:00:12	pre-launch	2021-09-22	painted_wood	1.53024	10	autumn	49.4369	23.8794	386.062	doorframe	kitchen	1	pre
296	30.7668	OME_apt_kitchen.sink22	11:00:12	pre-launch	2021-09-22	stainless_steel	2.06731	81.9184	autumn	49.4369	23.8794	386.062	doorpush	hallway	1	pre
297	36.8535	OME_apt_kitchen.sink23	11:00:12	pre-launch	2021-09-22	stainless_steel	2.04374	57	autumn	49.4369	23.8794	386.062	doorpush	hallway	1	pre
298	19.1939	OME_apt_kitchen.sink24	11:00:12	pre-launch	2021-09-22	stainless_steel	2.00177	101.918	autumn	49.4369	23.8794	386.062	doorpush	hallway	1	pre
299	27.8608	OME_apt_bathroom.sink.h22	11:20:12	pre-launch	2021-09-22	porcelain	1.53144	35.5319	autumn	53.6558	22.4017	540	sink	bathroom	1	pre
300	21.3445	OME_apt_bathroom.sink.h23	11:20:12	pre-launch	2021-09-22	porcelain	1.77238	36.4307	autumn	53.6558	22.4017	540	sink	bathroom	1	pre
301	25.257	OME_apt_bathroom.sink.h24	11:20:12	pre-launch	2021-09-22	porcelain	1.18845	9	autumn	53.6558	22.4017	540	sink	bathroom	1	pre
302	9.58912	OME_apt_bathroom.sink.v22	11:20:12	pre-launch	2021-09-22	plastic	2.14244	79.6726	autumn	53.6558	22.4017	540	splashback	bathroom	1	pre
303	25.8594	OME_apt_bathroom.sink.v23	11:20:12	pre-launch	2021-09-22	plastic	1.53215	28.2084	autumn	53.6558	22.4017	540	splashback	bathroom	1	pre
304	45.9265	OME_apt_bathroom.sink.v24	11:20:12	pre-launch	2021-09-22	plastic	2.63532	150.996	autumn	53.6558	22.4017	540	splashback	bathroom	1	pre
305	66.3861	OME_site_garden73	14:30:01	pre-launch	2021-10-06	soil	4.98646	439.386	autumn	42.3673	22.9607	417.733	soil	borders	0	pre
306	68.2658	OME_site_garden74	14:30:01	pre-launch	2021-10-06	soil	4.90282	428.616	autumn	42.3673	22.9607	417.733	soil	borders	0	pre
307	68.3816	OME_site_garden75	14:30:01	pre-launch	2021-10-06	soil	4.92946	437.804	autumn	42.3673	22.9607	417.733	soil	borders	0	pre
308	64.2846	OME_site_garden76	14:30:01	pre-launch	2021-10-06	soil	5.0765	446.11	autumn	42.3673	22.9607	417.733	soil	borders	0	pre
309	65.5679	OME_site_garden77	14:30:01	pre-launch	2021-10-06	soil	5.08004	444.375	autumn	42.3673	22.9607	417.733	soil	borders	0	pre
310	67.273	OME_site_garden78	14:30:01	pre-launch	2021-10-06	soil	4.91024	424.387	autumn	42.3673	22.9607	417.733	soil	borders	0	pre
311	12.9425	OME_exhibition_indoor.floor25	13:20:01	pre-launch	2021-10-06	concrete	2.26161	36	autumn	52.7918	18.0227	417.909	floor	foyer	1	pre
312	72.8102	OME_exhibition_indoor.floor26	13:20:01	pre-launch	2021-10-06	concrete	0.638367	36.2679	autumn	52.7918	18.0227	417.909	floor	foyer	1	pre
313	15.9524	OME_exhibition_indoor.floor27	13:20:01	pre-launch	2021-10-06	concrete	2.40959	24	autumn	52.7918	18.0227	417.909	floor	foyer	1	pre
314	10.3347	OME_labdoor_extpush25	13:20:01	pre-launch	2021-10-06	steel	1.65233	17	autumn	52.7918	18.0227	417.909	shelving	foyer	1	pre
315	13.8215	OME_labdoor_extpush26	13:20:01	pre-launch	2021-10-06	steel	1.71839	16	autumn	52.7918	18.0227	417.909	shelving	foyer	1	pre
316	31.7283	OME_labdoor_extpush27	13:20:01	pre-launch	2021-10-06	steel	1.44929	34	autumn	52.7918	18.0227	417.909	shelving	foyer	1	pre
317	8.95338	OME_exhibition_girder.high25	13:20:01	pre-launch	2021-10-06	stainless_steel	1.51662	13	autumn	52.7918	18.0227	417.909	doorpush	hallway	1	pre
318	8.29213	OME_exhibition_girder.high26	13:20:01	pre-launch	2021-10-06	stainless_steel	1.35218	8	autumn	52.7918	18.0227	417.909	doorpush	hallway	1	pre
319	13.2486	OME_exhibition_girder.high27	13:20:01	pre-launch	2021-10-06	stainless_steel	1.67434	15	autumn	52.7918	18.0227	417.909	doorpush	hallway	1	pre
320	14.161	OME_apt_north.wsill25	13:45:01	pre-launch	2021-10-06	wood	0.941058	17	autumn	54.9033	17.9511	466.111	window	kitchen	1	pre
321	44.4628	OME_apt_north.wsill26	13:45:01	pre-launch	2021-10-06	wood	1.77039	44	autumn	54.9033	17.9511	466.111	window	kitchen	1	pre
322	18.6622	OME_apt_north.wsill27	13:45:01	pre-launch	2021-10-06	wood	1.35347	17.91	autumn	54.9033	17.9511	466.111	window	kitchen	1	pre
323	16.2252	OME_apt_doorframe.high25	13:45:01	pre-launch	2021-10-06	painted_wood	1.02594	7	autumn	54.9033	17.9511	466.111	doorframe	kitchen	1	pre
324	13.2348	OME_apt_doorframe.high26	13:45:01	pre-launch	2021-10-06	painted_wood	1.27509	13	autumn	54.9033	17.9511	466.111	doorframe	kitchen	1	pre
325	12.5285	OME_apt_doorframe.high27	13:45:01	pre-launch	2021-10-06	painted_wood	1.23167	17	autumn	54.9033	17.9511	466.111	doorframe	kitchen	1	pre
326	15.6012	OME_apt_kitchen.sink25	13:45:01	pre-launch	2021-10-06	stainless_steel	1.05851	3	autumn	54.9033	17.9511	466.111	doorpush	hallway	1	pre
327	19.3117	OME_apt_kitchen.sink26	13:45:01	pre-launch	2021-10-06	stainless_steel	1.62135	10	autumn	54.9033	17.9511	466.111	doorpush	hallway	1	pre
328	12.2479	OME_apt_kitchen.sink27	13:45:01	pre-launch	2021-10-06	stainless_steel	0.876474	26.9892	autumn	54.9033	17.9511	466.111	doorpush	hallway	1	pre
329	6.22596	OME_apt_bathroom.sink.h25	14:00:01	pre-launch	2021-10-06	porcelain	1.45486	11	autumn	59.2139	16.3638	590.692	sink	bathroom	1	pre
330	13.1269	OME_apt_bathroom.sink.h26	14:00:01	pre-launch	2021-10-06	porcelain	1.6788	11	autumn	59.2139	16.3638	590.692	sink	bathroom	1	pre
331	4.57578	OME_apt_bathroom.sink.h27	14:00:01	pre-launch	2021-10-06	porcelain	1.91913	10	autumn	59.2139	16.3638	590.692	sink	bathroom	1	pre
332	37.2714	OME_apt_bathroom.sink.v25	14:00:01	pre-launch	2021-10-06	plastic	1.42933	17	autumn	59.2139	16.3638	590.692	splashback	bathroom	1	pre
333	5.11734	OME_apt_bathroom.sink.v26	14:00:01	pre-launch	2021-10-06	plastic	2.07629	15	autumn	59.2139	16.3638	590.692	splashback	bathroom	1	pre
334	5.60788	OME_apt_bathroom.sink.v27	14:00:01	pre-launch	2021-10-06	plastic	1.42216	17	autumn	59.2139	16.3638	590.692	splashback	bathroom	1	pre
335	61.516	OME_site_garden79	10:55:39	pre-launch	2021-10-20	soil	4.96322	443.25	autumn	58.2013	14.0237	369.75	soil	borders	0	pre
336	47.3962	OME_site_garden80	10:55:39	pre-launch	2021-10-20	soil	4.97018	446.768	autumn	58.2013	14.0237	369.75	soil	borders	0	pre
337	57.833	OME_site_garden81	10:55:39	pre-launch	2021-10-20	soil	4.89961	439.043	autumn	58.2013	14.0237	369.75	soil	borders	0	pre
338	68.2737	OME_site_garden82	10:55:39	pre-launch	2021-10-20	soil	5.0461	470.307	autumn	58.2013	14.0237	369.75	soil	borders	0	pre
339	64.7771	OME_site_garden83	10:55:39	pre-launch	2021-10-20	soil	5.04673	464.494	autumn	58.2013	14.0237	369.75	soil	borders	0	pre
340	62.0438	OME_site_garden84	10:55:39	pre-launch	2021-10-20	soil	4.99873	460.288	autumn	58.2013	14.0237	369.75	soil	borders	0	pre
341	8.76109	OME_exhibition_indoor.floor28	09:40:39	pre-launch	2021-10-20	concrete	2.013	31	autumn	60.1821	17.0179	409.643	floor	foyer	3	pre
342	5.15658	OME_exhibition_indoor.floor29	09:40:39	pre-launch	2021-10-20	concrete	2.26565	48	autumn	60.1821	17.0179	409.643	floor	foyer	3	pre
343	7.66031	OME_exhibition_indoor.floor30	09:40:39	pre-launch	2021-10-20	concrete	1.84334	19	autumn	60.1821	17.0179	409.643	floor	foyer	3	pre
346	72.871	OME_exhibition_girder.high28	09:40:39	pre-launch	2021-10-20	steel	5.10046	459.425	autumn	60.1821	17.0179	409.643	shelving	foyer	3	pre
347	20.6165	OME_exhibition_girder.high29	09:40:39	pre-launch	2021-10-20	steel	0.91747	16	autumn	60.1821	17.0179	409.643	shelving	foyer	3	pre
348	13.9863	OME_exhibition_girder.high30	09:40:39	pre-launch	2021-10-20	steel	1.7727	26	autumn	60.1821	17.0179	409.643	shelving	foyer	3	pre
349	11.3335	OME_labdoor_extpush28	09:40:39	pre-launch	2021-10-20	stainless_steel	1.77732	20	autumn	60.1821	17.0179	409.643	doorpush	hallway	3	pre
350	13.8451	OME_labdoor_extpush29	09:40:39	pre-launch	2021-10-20	stainless_steel	2.11332	23	autumn	60.1821	17.0179	409.643	doorpush	hallway	3	pre
351	24.0032	OME_labdoor_extpush30	09:40:39	pre-launch	2021-10-20	stainless_steel	1.24503	9	autumn	60.1821	17.0179	409.643	doorpush	hallway	3	pre
352	23.0771	OME_apt_north.wsill28	10:05:39	pre-launch	2021-10-20	wood	2.02723	66.5737	autumn	63.2467	16.452	500.333	window	kitchen	1	pre
353	20.5439	OME_apt_north.wsill29	10:05:39	pre-launch	2021-10-20	wood	1.48392	18.1924	autumn	63.2467	16.452	500.333	window	kitchen	1	pre
354	36.7377	OME_apt_north.wsill30	10:05:39	pre-launch	2021-10-20	wood	1.24463	14	autumn	63.2467	16.452	500.333	window	kitchen	1	pre
355	6.72239	OME_apt_doorframe.high28	10:05:39	pre-launch	2021-10-20	painted_wood	1.25887	14	autumn	63.2467	16.452	500.333	doorframe	kitchen	1	pre
356	19.5903	OME_apt_doorframe.high29	10:05:39	pre-launch	2021-10-20	painted_wood	1.78968	7	autumn	63.2467	16.452	500.333	doorframe	kitchen	1	pre
357	8.45303	OME_apt_doorframe.high30	10:05:39	pre-launch	2021-10-20	painted_wood	1.89961	31	autumn	63.2467	16.452	500.333	doorframe	kitchen	1	pre
358	4.54438	OME_apt_kitchen.sink28	10:05:39	pre-launch	2021-10-20	stainless_steel	1.57889	10	autumn	63.2467	16.452	500.333	doorpush	hallway	1	pre
359	4.58951	OME_apt_kitchen.sink29	10:05:39	pre-launch	2021-10-20	stainless_steel	1.39402	13	autumn	63.2467	16.452	500.333	doorpush	hallway	1	pre
360	17.2494	OME_apt_kitchen.sink30	10:05:39	pre-launch	2021-10-20	stainless_steel	2.34979	21	autumn	63.2467	16.452	500.333	doorpush	hallway	1	pre
361	38.4762	OME_apt_bathroom.sink.h28	10:30:39	pre-launch	2021-10-20	porcelain	1.79104	28.0656	autumn	64.41	16.485	574.083	sink	bathroom	1	pre
362	34.9031	OME_apt_bathroom.sink.h29	10:30:39	pre-launch	2021-10-20	porcelain	1.55924	17	autumn	64.41	16.485	574.083	sink	bathroom	1	pre
363	11.5022	OME_apt_bathroom.sink.h30	10:30:39	pre-launch	2021-10-20	porcelain	1.80392	35	autumn	64.41	16.485	574.083	sink	bathroom	1	pre
364	5.51762	OME_apt_bathroom.sink.v28	10:30:39	pre-launch	2021-10-20	plastic	1.63121	18	autumn	64.41	16.485	574.083	splashback	bathroom	1	pre
365	13.2289	OME_apt_bathroom.sink.v29	10:30:39	pre-launch	2021-10-20	plastic	0.80681	5	autumn	64.41	16.485	574.083	splashback	bathroom	1	pre
366	59.0378	OME_apt_bathroom.sink.v30	10:30:39	pre-launch	2021-10-20	plastic	4.93289	437.15	autumn	64.41	16.485	574.083	splashback	bathroom	1	pre
367	55.9258	OME_site_garden85	12:15:33	pre-launch	2021-11-11	soil	4.98014	451.611	winter	59.7518	13.6482	424.454	soil	borders	0	pre
368	64.473	OME_site_garden86	12:15:33	pre-launch	2021-11-11	soil	5.01081	455.456	winter	59.7518	13.6482	424.454	soil	borders	0	pre
369	65.0381	OME_site_garden87	12:15:33	pre-launch	2021-11-11	soil	5.06862	469.092	winter	59.7518	13.6482	424.454	soil	borders	0	pre
370	69.9258	OME_site_garden88	12:15:33	pre-launch	2021-11-11	soil	5.05693	474.42	winter	59.7518	13.6482	424.454	soil	borders	0	pre
371	26.4088	OME_site_garden89	12:15:33	pre-launch	2021-11-11	soil	1.22119	10	winter	59.7518	13.6482	424.454	soil	borders	0	pre
372	12.3911	OME_site_garden90	12:15:33	pre-launch	2021-11-11	soil	1.01998	22	winter	59.7518	13.6482	424.454	soil	borders	0	pre
373	35.8194	OME_exhibition_indoor.floor31	10:30:33	pre-launch	2021-11-11	concrete	1.47524	8	winter	59.2897	15.5391	457.344	floor	foyer	3	pre
374	50.7339	OME_exhibition_indoor.floor32	10:30:33	pre-launch	2021-11-11	concrete	0.813619	12	winter	59.2897	15.5391	457.344	floor	foyer	3	pre
375	3.39848	OME_exhibition_indoor.floor33	10:30:33	pre-launch	2021-11-11	concrete	0.811911	13	winter	59.2897	15.5391	457.344	floor	foyer	3	pre
376	10.8488	OME_exhibition_girder.high31	10:30:33	pre-launch	2021-11-11	steel	1.21514	17	winter	59.2897	15.5391	457.344	shelving	foyer	3	pre
377	22.5316	OME_exhibition_girder.high32	10:30:33	pre-launch	2021-11-11	steel	1.76676	31.7707	winter	59.2897	15.5391	457.344	shelving	foyer	3	pre
378	4.93093	OME_exhibition_girder.high33	10:30:33	pre-launch	2021-11-11	steel	0.970398	9	winter	59.2897	15.5391	457.344	shelving	foyer	3	pre
379	4.18138	OME_labdoor_extpush31	10:30:33	pre-launch	2021-11-11	stainless_steel	1.50625	10	winter	59.2897	15.5391	457.344	doorpush	hallway	3	pre
380	5.63535	OME_labdoor_extpush32	10:30:33	pre-launch	2021-11-11	stainless_steel	1.36837	23	winter	59.2897	15.5391	457.344	doorpush	hallway	3	pre
381	15.1892	OME_labdoor_extpush33	10:30:33	pre-launch	2021-11-11	stainless_steel	2.09806	53	winter	59.2897	15.5391	457.344	doorpush	hallway	3	pre
382	14.2198	OME_apt_north.wsill31	11:20:33	pre-launch	2021-11-11	wood	2.3838	87.353	winter	62.4731	14.9346	591.923	window	kitchen	2	pre
383	12.762	OME_apt_north.wsill32	11:20:33	pre-launch	2021-11-11	wood	1.21519	26	winter	62.4731	14.9346	591.923	window	kitchen	2	pre
384	28.9047	OME_apt_north.wsill33	11:20:33	pre-launch	2021-11-11	wood	1.01055	11	winter	62.4731	14.9346	591.923	window	kitchen	2	pre
385	4.85637	OME_apt_doorframe.high31	11:20:33	pre-launch	2021-11-11	painted_wood	1.16772	16	winter	62.4731	14.9346	591.923	doorframe	kitchen	2	pre
386	20.5812	OME_apt_doorframe.high32	11:20:33	pre-launch	2021-11-11	painted_wood	2.23192	24	winter	62.4731	14.9346	591.923	doorframe	kitchen	2	pre
387	32.7682	OME_apt_doorframe.high33	11:20:33	pre-launch	2021-11-11	painted_wood	1.84738	16	winter	62.4731	14.9346	591.923	doorframe	kitchen	2	pre
388	14.0119	OME_apt_kitchen.sink31	11:20:33	pre-launch	2021-11-11	stainless_steel	0.866537	19.4893	winter	62.4731	14.9346	591.923	doorpush	hallway	2	pre
389	4.63072	OME_apt_kitchen.sink32	11:20:33	pre-launch	2021-11-11	stainless_steel	1.44046	10	winter	62.4731	14.9346	591.923	doorpush	hallway	2	pre
390	10.7095	OME_apt_kitchen.sink33	11:20:33	pre-launch	2021-11-11	stainless_steel	1.16132	20	winter	62.4731	14.9346	591.923	doorpush	hallway	2	pre
391	3.45931	OME_apt_bathroom.sink.h31	11:50:33	pre-launch	2021-11-11	porcelain	1.56844	11	winter	64.01	14.1533	514.733	sink	bathroom	1	pre
392	22.0607	OME_apt_bathroom.sink.h32	11:50:33	pre-launch	2021-11-11	porcelain	0.983403	20.3532	winter	64.01	14.1533	514.733	sink	bathroom	1	pre
393	12.8895	OME_apt_bathroom.sink.h33	11:50:33	pre-launch	2021-11-11	porcelain	1.14342	22.2886	winter	64.01	14.1533	514.733	sink	bathroom	1	pre
394	10.0149	OME_apt_bathroom.sink.v31	11:50:33	pre-launch	2021-11-11	plastic	1.17785	15.9569	winter	64.01	14.1533	514.733	splashback	bathroom	1	pre
395	7.23256	OME_apt_bathroom.sink.v32	11:50:33	pre-launch	2021-11-11	plastic	1.35697	5	winter	64.01	14.1533	514.733	splashback	bathroom	1	pre
