# Supplementary material for: Built environment microbiomes transition from outdoor to human-associated communities after construction and commissioning
Source: Sci Rep. 2023 Sep 22;13:15854. doi: 10.1038/s41598-023-42427-0 (PMC10516947; doi:10.1038/s41598-023-42427-0)
Supplement: Supplementary file 3 — Supplementary Table 2. [file 41598_2023_42427_MOESM3_ESM.xlsx]

## Sheet: Sheet1
YOUNG, SHERRY & SMITH 2023.
Built environment microbiomes transition from outdoor to human-associated communities after construction and commissioning.
Supplementary table 1: Community dispersal (within group)
Proportional feature compositional dissimilarity (Bray-Curtis) distance to group centroids
Commissioning
ANOVA:	F = 42.156
	P = 2.2x10-16
	Timepoint	Average dispersal	Dissimilarity
			Pre-build	Mid-build	Pre-commissioning	Post-commissioning
	Pre-build	0.3363	-	0.8979	0	0
	Mid-build	0.3029	0.8979	-	0.0016697	0
	Pre-commissioning	0.4689	0	0.0016697	-	0
	Post-commissioning	0.6059	0	0	0	-
Location
ANOVA:	F = 23.29
	P = 2.2x10-16
	Timepoint	Average dispersal	Dissimilarity
			Shrubs	Borders	Car park	Foyer	Hallway	Kitchen	Bathroom
	Shrubs	0.1448	-	0.0006145	0.116957	0	0	0	0
	Borders	0.3056	0.0006145	-	0.841659	1.9e-06	0.00468	0	3e-07
	Car park	0.261	0.116957	0.841659	-	1.6e-06	0.0008085	0	4e-07
	Foyer	0.4459	0	1.9e-06	1.6e-06	-	0.645094	0.906347	0.999873
	Hallway	0.4024	0	0.00468	0.0008085	0.645094	-	0.0770843	0.424027
	Kitchen	0.4759	0	0	0	0.906347	0.0770843	-	0.982723
	Bathroom	0.4547	0	3e-07	4e-07	0.999873	0.424027	0.982723	-
